# Supplementary material for: Upregulated miR-18a-5p in Colony Forming Unit-Hill’s in Subclinical Cardiovascular Disease and Metformin Therapy; MERIT Study
Source: Biomedicines. 2022 Aug 31;10(9):2136. doi: 10.3390/biomedicines10092136 (PMC9496122; doi:10.3390/biomedicines10092136)
Supplement: Supplementary file 1 [file biomedicines-10-02136-s001.zip]

Archive with 1 entries (1 files):
- biomedicines-1858095-supplementary.pdf
